# Supplementary material for: Novel Anti-Melanogenic Compounds, (Z)-5-(Substituted Benzylidene)-4-thioxothiazolidin-2-one Derivatives: In Vitro and In Silico Insights
Source: Molecules. 2021 Aug 17;26(16):4963. doi: 10.3390/molecules26164963 (PMC8400311; doi:10.3390/molecules26164963)
Supplement: Supplementary file 1 [file molecules-26-04963-s001.zip]

Archive with 1 entries (1 files):
- molecules-1329992-supplementary.pdf
